# Supplementary material for: Exhausted T cell phenotypes in disseminated coccidioidomycosis
Source: JCI Insight. 2026 Apr 20;11(10):e203270. doi: 10.1172/jci.insight.203270 (PMC13232714; doi:10.1172/jci.insight.203270)
Supplement: Supporting data values [file jciinsight-11-203270-s077.xlsx]

## Sheet: Table 1
Category	Subcategory	Severity
1		UVF	Female	Hispanic and Latino American	27	7
1		UVF	Male	Hispanic and Latino American	23	27
1		UVF	Male	Hispanic and Latino American	21	5
1		UVF	Male	Hispanic and Latino American	64	9
1		UVF	Female	Hispanic and Latino American	46	22
1		UVF	Female	Hispanic and Latino American	29	3
1		UVF	Male	Hispanic and Latino American	48	12
1		UVF	Male	Hispanic and Latino American	53	9
1		UVF	Female	Hispanic and Latino American	34	48
1		UVF	Female	Hispanic and Latino American	34	32
1		UVF	Female	Hispanic and Latino American	36	255
1		UVF	Female	Hispanic and Latino American	38	0
1		UVF	Male	Hispanic and Latino American	49	24
1		UVF	Female	Hispanic and Latino American	39	16
1		UVF	Female	Asian	58	5
1		UVF	Female	Hispanic and Latino American	28	1476
1		UVF	Female	Hispanic and Latino American	43	5
2		UVF	Female	Hispanic and Latino American	25	1
2		UVF	Female	Hispanic and Latino American	31	0
2		UVF	Female	Hispanic and Latino American	32	3
2		UVF	Female	Hispanic and Latino American	63	18
2		UVF	Male	Hispanic and Latino American	63	2
2		UVF	Male	Hispanic and Latino American	39	4
2		UVF	Female	Hispanic and Latino American	25	1
2		UVF	Female	White	29	4
2		UVF	Female	Hispanic and Latino American	32	1
2		UVF	Female	White	23	1
2		UVF	Male	Hispanic and Latino American	34	5
2		UVF	Female	White	64	5
2		UVF	Male	Hispanic and Latino American	36	6
2		UVF	Female	White	57	1
2		UVF	Male	White	58	12
2		UVF	Male	White	47	72
2		UVF	Female	Hispanic and Latino American	37	65
2		UVF	Male	Hispanic and Latino American	54	2
2		UVF	Male	Hispanic and Latino American	33	3
2		UVF	Male	Hispanic and Latino American	69	85
2		UVF	Female	Hispanic and Latino American	46	2
2		UVF	Male	Hispanic and Latino American	43	124
2		UVF	Male	Hispanic and Latino American	49	3
2		UVF	Female	Hispanic and Latino American	29	23
2		UVF	Male	Hispanic and Latino American	48	1
2		UVF	Male	Hispanic and Latino American	50	45
2		UVF	Male	Hispanic and Latino American	27	7
2		UVF	Female	Hispanic and Latino American	39	4
2		UVF	Male	Hispanic and Latino American	41	5
2		UVF	Female	Hispanic and Latino American	22	2
2		UVF	Male	Hispanic and Latino American	56	12
2		UVF	Male	Hispanic and Latino American	35	250
2		UVF	Male	Hispanic and Latino American	27	4
2		UVF	Male	Hispanic and Latino American	43	18
2		UVF	Male	Hispanic and Latino American	61	145
2		UVF	Male	Hispanic and Latino American	33	32
2		UVF	Female	Hispanic and Latino American	24	10
2		UVF	Female	Black	28	62
2		UVF	Female	Hispanic and Latino American	26	150
2		UVF	Female	Hispanic and Latino American	56	520
2		UVF	Male	Hispanic and Latino American	29	7
2		UVF	Female	White	41	2
2		UVF	Male	Hispanic and Latino American	36	52
2		UVF	Male	Asian	39	0
2		UVF	Male	Hispanic and Latino American	48	5
2		UVF	Female	White	53	87
2		UVF	Male	Hispanic and Latino American	43	29
2		UVF	Female	Hispanic and Latino American	36	68
2		UVF	Female	Hispanic and Latino American	32	3
2		UVF	Male	White	38	34
2		UVF	Female	White	62	25
2		UVF	Female	Hispanic and Latino American	29	2
2		UVF	Male	Hispanic and Latino American	58	9
2		UVF	Female	White	57	2
2		UVF	Female	Hispanic and Latino American	41	7
2		UVF	Male	Hispanic and Latino American	45	0
2		UVF	Female	Hispanic and Latino American	22	2
2		UVF	Male	White	62	19
2		UVF	Male	White	76	158
2		UVF	Female	White	72	144
2		UVF	Male	White	74	25
2		UVF	Male		52	152
2		UVF	Male	White	46	3
2		UVF	Female	Hispanic and Latino American	67	66
2		UVF	Male	Hispanic and Latino American	38	75
2		UVF	Female	Hispanic and Latino American	58	20
2		UVF	Male	Hispanic and Latino American	34	2
2		UVF	Female	Hispanic and Latino American	47	46
2		UVF	Male	Hispanic and Latino American	75	59
2		UVF	Female	Hispanic and Latino American	50	16
2		UVF	Female	Hispanic and Latino American	45	31
2		UVF	Male	Hispanic and Latino American	55	9
2		UVF	Male	Hispanic and Latino American	65	6
2		UVF	Female		53	6
2		UVF	Female	Hispanic and Latino American	58	4
2		UVF	Female	Hispanic and Latino American	59	6
2		UVF	Male	Hispanic and Latino American	63	6
2		UVF	Male	Hispanic and Latino American	44	7
2		UVF	Male	Asian	42	64
2		UVF	Female	Asian	58	58
2		UVF	Male	Hispanic and Latino American	40	11
2		UVF	Female	Hispanic and Latino American	33	6
2		UVF	Female	White	45	183
2		UVF	Female	Hispanic and Latino American	33	7
2		UVF	Male	Hispanic and Latino American	31	77
2		UVF	Female	Hispanic and Latino American	18	50
2		UVF	Male	Hispanic and Latino American	47	2
2		UVF	Female	Asian	29	3
2		UVF	Female	Asian	76	331
2		UVF	Male	Black	35	132
2		UVF	Female	Asian	31	2
2		UVF	Male	Hispanic and Latino American	42	41
2		UVF	Female	White	68	3
2		UVF	Male	White	52	5
2		UVF	Female	Hispanic and Latino American	53	0
3	3C		Female	Hispanic and Latino American	42	45
3	3A		Male	Hispanic and Latino American	39	8
3	3C		Female	Hispanic and Latino American	58	44
3	3A		Male	Hispanic and Latino American	24	34
3	3A		Female	Hispanic and Latino American	30	6
3	3C		Male	Hispanic and Latino American	32	42
3	3A		Female	Hispanic and Latino American	33	16
3	3C		Male	Hispanic and Latino American	46	44
3	3A		Female	Hispanic and Latino American	23
3	3C		Male	Hispanic and Latino American	34	34
3	3C		Female	Hispanic and Latino American	41	33
3	3C		Male	White	74	15
3	3C		Male	Hispanic and Latino American	25	12
3	3A		Female	White	80	34
3	3C		Female	Hispanic and Latino American	54	25
3	3A		Female	Hispanic and Latino American	56	72
3	3C		Female	White	50	94
3	3D		Male	Hispanic and Latino American	44	2
3	3A		Female	Hispanic and Latino American	65	126
3	3A		Male	Hispanic and Latino American	36	5
3	3A		Female	White	71	25
3	3A		Male	Black	44	11
3	3C		Male	White	51	10
3	3C		Male	Hispanic and Latino American	43	46
3	3C		Female	White	62	197
3	3A		Male	Hispanic and Latino American	49	46
3	3A		Female	Hispanic and Latino American	33	29
3	3C		Male	White	62	42
3	3D		Male	Hispanic and Latino American	73	244
3	3C		Male	Pacific Islander	57	59
3	3C		Male	Asian	51	13
3	3C		Male	Hispanic and Latino American	49	15
3	3C		Male	White	62	11
3	3C		Male	Black	55	30
3	3C		Female	White	28	58
3	3C		Male	White	73	181
3	3C		Male	Black	61	51
3	3A		Male	American Indian	34	2
3	3C		Male	White	58	81
3	3A		Male	Hispanic and Latino American	35	2
3	3A		Male	Hispanic and Latino American	45	158
3	3C		Female	White	56	28
3	3A		Male	White	30	76
3	3D		Male	Black	54	0
3	3A		Female	Hispanic and Latino American	54	87
3	3C		Male	Asian	38	79
3	3A		Female	Asian	56	20
3	3A		Female	Hispanic and Latino American	61	34
3	3D		Male	Hispanic and Latino American	35	26
3	3A		Male	Hispanic and Latino American	53	83
3	3C		Male	White	71	122
3	3B		Female	White	36	49
3	3D		Male	Hispanic and Latino American	28	5
3	3A		Female	Hispanic and Latino American	40	19
3	3D		Male	Asian	33	0
3	3B		Female	Hispanic and Latino American	36	65
3	3A		Female	Hispanic and Latino American	56	4
3	3A		Male	Hispanic and Latino American	50	102
3	3C		Female	White	56	21
4	4B	DCM	Male	White	82	29
4	4B	DCM	Male	Asian	39	22
4	4A	DCM	Female	Black	45	2
4	4B	DCM	Male	Hispanic and Latino American	61	105
4	4B	DCM	Female	Hispanic and Latino American	48	13
4	4B	DCM	Male	Hispanic and Latino American	52	19
4	4B	DCM	Female	Pacific Islander	50	52
4	4B	DCM	Male	White	64	29
4	4B	DCM	Male	Hispanic and Latino American	23	53
4	4B	DCM	Male	Hispanic and Latino American	23	20
4	4B	DCM	Male	Hispanic and Latino American	57	132
4	4B	DCM	Female	White	13	18
4	4B	DCM	Male	White	72	163
4	4A	DCM	Female	Hispanic and Latino American	33	42
4	4B	DCM	Female	Hispanic and Latino American	57	121
4	4B	DCM	Male	White	78	471
4	4B	DCM	Male	Black	72	388
4	4B	DCM	Male	Asian	62	32
4	4B	DCM	Male	Black	33	11
4	4B	DCM	Male	Hispanic and Latino American	35	13
4	4B	DCM	Female	Hispanic and Latino American	55	11
4	4B	DCM	Male	White	59	3
4	4B	DCM	Male	White	28	20
4	4B	DCM	Male	Hispanic and Latino American	48	6
4	4B	DCM	Male	Black	34	52
4	4A	DCM	Male	White	64	5
4	4B	DCM	Male	Hispanic and Latino American	21	30
4	4B	DCM	Female	Asian	63	0
4	4B	DCM	Male	Hispanic and Latino American	23	8
4	4B	DCM	Male	Hispanic and Latino American	50	73
4	4B	DCM	Male	Hispanic and Latino American	39	57
4	4B	DCM	Male	Asian	64	60
4	4B	DCM	Male	Hispanic and Latino American	38	19
4	4B	DCM	Male	Pacific Islander	50	6
4	4B	DCM	Male	Hispanic and Latino American	43	120
4	4B	DCM	Male	Hispanic and Latino American	51	19
4	4B	DCM	Male	Hispanic and Latino American	58	3
4	4B	DCM	Male	Hispanic and Latino American	69	223
4	4B	DCM	Male	White	57	248
4	4B	DCM	Male	White	37	40
4	4B	DCM	Male	Hispanic and Latino American	28	32
4	4B	DCM	Male	Hispanic and Latino American	27	38
4	4B	DCM	Female	Hispanic and Latino American	33	15
4	4B	DCM	Male	White	41	16
4	4B	DCM	Female	Black	29	8
4	4A	DCM	Male	Hispanic and Latino American	35	13
4	4B	DCM	Male	White	64	65
4	4B	DCM	Male	White	57	33
4	4B	DCM	Female	White	49	34
4	4A	DCM	Male	Black	62	194
4	4B	DCM	Male		61	244
4	4B	DCM	Male	White	50	230
4	4B	DCM	Male	Black	28	151
4	4B	DCM	Male	Hispanic and Latino American	55	56
4	4B	DCM	Male	Hispanic and Latino American	59	172
4	4B	DCM	Male	Hispanic and Latino American	57	131
4	4B	DCM	Female	White	50	63
4	4A	DCM	Male	Hispanic and Latino American	55	225
4	4B	DCM	Female	Black	37	26
4	4B	DCM	Male	Hispanic and Latino American	33	23
4	4B	DCM	Male	White	38	72
4	4A	DCM	Male	Hispanic and Latino American	50	15
4	4A	DCM	Female	Hispanic and Latino American	46	7
4	4B	DCM	Male	Hispanic and Latino American	23	4
4	4B	DCM	Male	White	40	15
4	4B	DCM	Female	Hispanic and Latino American	40	30
4	4B	DCM	Male	Hispanic and Latino American	57	24
5	5A	DCM	Male		71	38
5	5A	DCM	Male	Hispanic and Latino American	41	211
5	5A	DCM	Male	White	14	53
5	5A	DCM	Female	Hispanic and Latino American	40	203
5	5A	DCM	Male	Hispanic and Latino American	63	12
5	5A	DCM	Female	Hispanic and Latino American	59	113
5	5B	DCM	Male	Hispanic and Latino American	57	38
5	5A	DCM	Female	Hispanic and Latino American	25	88
5	5A	DCM	Female	Hispanic and Latino American	60	273
5	5A	DCM	Male	Hispanic and Latino American	33	85
5	5A	DCM	Female	Hispanic and Latino American	58	37
5	5A	DCM	Male	Hispanic and Latino American	25	2
5	5A	DCM	Female	Hispanic and Latino American	23	77
5	5C	DCM	Female	Hispanic and Latino American	64	38
5	5A	DCM	Female	White	57	3
5	5A	DCM	Male	White	36	2
5	5A	DCM	Female	Hispanic and Latino American	52	5
5	5A	DCM	Female	Hispanic and Latino American	56	129
5	5A	DCM	Male	Hispanic and Latino American	29	91
5	5A	DCM	Female	Hispanic and Latino American	20	66
5	5A	DCM	Male	Hispanic and Latino American	46	207
5	5A	DCM	Male	Hispanic and Latino American	71	114
5	5A	DCM	Female	White	34	158
5	5A	DCM	Female	Hispanic and Latino American	49	37
5	5A	DCM	Male	Hispanic and Latino American	27	62
5	5A	DCM	Male	White	24	65
5	5A	DCM	Male	Hispanic and Latino American	52	403
5	5A	DCM	Male	Hispanic and Latino American	41	198
5	5A	DCM	Female	Hispanic and Latino American	58
5	5C	DCM	Female	Hispanic and Latino American	31	25
5	5C	DCM	Male	Hispanic and Latino American	55	78
5	5A	DCM	Male	Hispanic and Latino American	46	81
5	5A	DCM	Male	White	51	258
5	5A	DCM	Male	Hispanic and Latino American	57	142
5	5A	DCM	Female	Hispanic and Latino American	43	27
5	5A	DCM	Male	White	56	515
5	5A	DCM	Female	Hispanic and Latino American	54	341
5	5A	DCM	Female	Hispanic and Latino American	45	60
5	5A	DCM	Female	Hispanic and Latino American	53	89
5	5A	DCM	Male	Hispanic and Latino American	54	98
5	5A	DCM	Male	Hispanic and Latino American	63	20
5	5A	DCM	Female	Hispanic and Latino American	29	17
5	5A	DCM	Female	Black	52	387
5	5A	DCM	Male	Hispanic and Latino American	46	49
5	5B	DCM	Male	Hispanic and Latino American	55	81
5	5A	DCM	Female	Hispanic and Latino American	59	20
5	5A	DCM	Male	White	47	105
5	5A	DCM	Male	White	25	57
5	5A	DCM	Male	Hispanic and Latino American	27	37
5	5C	DCM	Female	White	32	72
5	5A	DCM	Male	Black	51	66
5	5A	DCM	Male	White	59	24
5	5A	DCM	Male	White	57	60
5	5C	DCM	Male	Hispanic and Latino American	75	227
5	5A	DCM	Male	White	62	218
5	5A	DCM	Male	Hispanic and Latino American	65	74
5	5A	DCM	Male	White	60	28
5	5A	DCM	Male	Black	55	130
5	5B	DCM	Female	Asian	32	35
5	5A	DCM	Male	Asian	21	48
5	5C	DCM	Female	Hispanic and Latino American	32	44
5	5C	DCM	Male	Hispanic and Latino American	55	76
5	5A	DCM	Male	Hispanic and Latino American	57	216
5	5A	DCM	Male	Black	58	4
5	5A	DCM	Male	White	51	295
5	5A	DCM	Male	White	64	173
5	5A	DCM	Male	Hispanic and Latino American	33	118
5	5A	DCM	Female	Hispanic and Latino American	50	78
5	5A	DCM	Male	Hispanic and Latino American	61	184
5	5C	DCM	Male	Hispanic and Latino American	67	145
5	5A	DCM	Male	Hispanic and Latino American	59	130
5	5A	DCM	Female	Hispanic and Latino American	58	72

## Sheet: 1A
Figure 1A: CD4 T cell Memory Subsets
Naïve		CM		EM		TEMRA
UVF	DCM	UVF	DCM	UVF	DCM	UVF	DCM
0.157	0.393	0.511	0.364	0.323	0.225	0.0088	0.018
0.418	0.325	0.476	0.341	0.105	0.318	0.0017	0.0155
0.419	0.513	0.387	0.319	0.187	0.164	0.0065	0.0044
0.589	0.375	0.236	0.519	0.157	0.105	0.0181	0.0016
0.368	0.691	0.345	0.231	0.219	0.0703	0.0686	0.0073
0.599	0.345	0.285	0.233	0.109	0.399	0.0069	0.0226
0.44	0.595	0.302	0.287	0.254	0.113	0.0047	0.0048
0.34	0.434	0.366	0.453	0.286	0.0838	0.0086	0.0296
0.802	0.498	0.134	0.351	0.0559	0.146	0.0079	0.005
0.654	0.273	0.308	0.463	0.0332	0.255	0.0048	0.0095
0.472	0.55	0.301	0.322	0.172	0.11	0.0551	0.0188
0.501	0.474	0.309	0.329	0.168	0.188	0.022	0.0095
0.0138	0.239	0.535	0.466	0.448	0.291	0.0031	0.0044
0.173	0.195	0.577	0.565	0.247	0.235	0.003	0.0055
0.44	0.442	0.309	0.303	0.236	0.247	0.0151	0.0087
0.373	0.568	0.32	0.287	0.289	0.136	0.0177	0.0095
0.533		0.311		0.149		0.0068
0.302	0.113	0.508	0.594	0.178	0.287	0.0121	0.0054
0.678	0.275	0.235	0.551	0.0778	0.161	0.0094	0.0138
0.362	0.448	0.422	0.387	0.207	0.15	0.0093	0.0152
0.56	0.387	0.31	0.373	0.124	0.23	0.006	0.0097
0.457	0.282	0.378	0.228	0.159	0.478	0.0047	0.0126
0.604	0.279	0.178	0.394	0.204	0.291	0.0136	0.0361
0.457	0.477	0.333	0.355	0.182	0.147	0.0282	0.0202
0.41	0.271	0.381	0.547	0.174	0.175	0.0355	0.007
0.464	0.684	0.414	0.186	0.116	0.0953	0.0058	0.0342
0.454	0.355	0.404	0.436	0.138	0.204	0.0038	0.0053
0.519	0.54	0.343	0.3	0.129	0.156	0.0087	0.0043
0.128	0.373	0.378	0.437	0.486	0.171	0.0083	0.0188
0.736	0.735	0.184	0.202	0.072	0.0569	0.0081	0.0062
0.564	0.502	0.265	0.358	0.155	0.129	0.0168	0.0119
0.429	0.462	0.302	0.41	0.228	0.122	0.0417	0.0051
0.645	0.584	0.313	0.344	0.039	0.0683	0.0031	0.0034
0.295	0.585	0.489	0.299	0.189	0.113	0.0269	0.0028
0.478	0.299	0.333	0.524	0.183	0.173	0.0064	0.0034
0.472	0.125	0.36	0.551	0.157	0.314	0.0107	0.0099
0.41	0.391	0.347	0.365	0.24	0.232	0.0035	0.0124
0.357	0.592	0.251	0.26	0.376	0.134	0.0164	0.0143
0.352	0.361	0.444	0.374	0.193	0.25	0.0103	0.0143
0.707	0.324	0.23	0.43	0.0524	0.238	0.0099	0.0084
0.354	0.57	0.472	0.252	0.161	0.101	0.0128	0.0765
0.271	0.114	0.523	0.547	0.176	0.324	0.0305	0.0149
0.407	0.425	0.485	0.467	0.104	0.104	0.0047	0.0043
0.417	0.462	0.53	0.327	0.0514	0.196	0.0015	0.0151
0.517	0.66	0.353	0.289	0.11	0.0473	0.0199	0.0038
0.516	0.639	0.416	0.235	0.0646	0.116	0.0037	0.0096
0.237	0.094	0.511	0.319	0.205	0.571	0.0475	0.016
0.125	0.0767	0.627	0.474	0.231	0.369	0.017	0.08
0.269	0.121	0.318	0.45	0.407	0.424	0.0058	0.0051
0.531	0.602	0.382	0.296	0.0814	0.0967	0.006	0.0054
0.674	0.425	0.225	0.379	0.0604	0.182	0.0399	0.0147
0.534	0.691	0.291	0.206	0.171	0.0917	0.0046	0.0118
0.56	0.0963	0.232	0.578	0.187	0.31	0.0209	0.0155
0.487	0.83	0.354	0.14	0.141	0.0264	0.0177	0.0036
0.765	0.548	0.162	0.298	0.0662	0.138	0.0068	0.0157
0.215	0.0808	0.52	0.68	0.249	0.222	0.016	0.0165
0.352	0.286	0.56	0.495	0.0842	0.191	0.0038	0.0278
0.468	0.199	0.454	0.336	0.0739	0.451	0.004	0.0138
0.472	0.262	0.37	0.524	0.129	0.208	0.0294	0.0057
0.348	0.228	0.395	0.541	0.238	0.224	0.0194	0.0077
0.533	0.249	0.364	0.428	0.101	0.29	0.0029	0.0333
0.18	0.441	0.596	0.329	0.219	0.215	0.0045	0.015
0.564	0.498	0.392	0.363	0.0409	0.135	0.0027	0.0034
0.396	0.245	0.351	0.476	0.24	0.267	0.0124	0.0119
0.459	0.0865	0.397	0.601	0.137	0.306	0.0075	0.0064
0.189	0.267	0.656	0.239	0.152	0.415	0.0028	0.0784
0.36	0.619	0.416	0.187	0.201	0.178	0.0229	0.0157
	0.588		0.338		0.0718		0.0022
0.146	0.378	0.584	0.33	0.255	0.242	0.0142	0.0504
0.317	0.546	0.491	0.294	0.189	0.155	0.0038	0.0045
0.173	0.241	0.498	0.275	0.292	0.469	0.0364	0.0153
0.475	0.166	0.345	0.333	0.166	0.472	0.015	0.0291
0.296	0.285	0.444	0.547	0.234	0.141	0.0257	0.0268
0.278	0.736	0.348	0.183	0.324	0.0674	0.0506	0.0141
0.664	0.407	0.308	0.408	0.0223	0.174	0.0057	0.011
0.496	0.141	0.37	0.589	0.126	0.262	0.0079	0.0078
0.725	0.325	0.217	0.514	0.0516	0.148	0.0064	0.0133
0.401	0.496	0.419	0.327	0.176	0.166	0.0034	0.0109
0.454	0.398	0.247	0.405	0.178	0.172	0.121	0.0247
0.331	0.693	0.367	0.166	0.272	0.125	0.0296	0.0156
0.459	0.581	0.367	0.277	0.168	0.134	0.0064	0.0081
0.318	0.424	0.393	0.447	0.278	0.118	0.0109	0.01
0.333	0.511	0.398	0.314	0.218	0.14	0.052	0.035
0.262	0.253	0.44	0.522	0.28	0.223	0.0189	0.0017
0.444	0.544	0.369	0.332	0.171	0.0973	0.0157	0.0267
0.594	0.32	0.285	0.551	0.113	0.119	0.0081	0.0104
0.142	0.57	0.592	0.314	0.258	0.109	0.0075	0.007
0.226	0.0763	0.607	0.609	0.148	0.297	0.0183	0.0173
0.289	0.0909	0.541	0.531	0.167	0.375	0.0028	0.0031
0.584	0.615	0.259	0.241	0.136	0.115	0.0211	0.0297
0.249	0.456	0.636	0.37	0.104	0.162	0.0112	0.0112
0.664	0.551	0.25	0.375	0.0814	0.0673	0.0049	0.0063
0.51	0.642	0.382	0.223	0.102	0.127	0.006	0.0077
0.513	0.406	0.325	0.446	0.151	0.142	0.0116	0.0064
0.273		0.437		0.264		0.0248
0.0031	0.02	0.0191	0.434	0.868	0.503	0.11	0.0431
0.456	0.0659	0.37	0.46	0.168	0.457	0.0059	0.0165
0.263	0.45	0.525	0.417	0.201	0.129	0.0115	0.0036
0.42	0.361	0.425	0.398	0.134	0.196	0.021	0.0444
0.638	0.461	0.257	0.402	0.0577	0.128	0.0467	0.0092
0.491	0.158	0.365	0.54	0.139	0.288	0.0059	0.0144
0.727	0.543	0.127	0.385	0.134	0.0626	0.0126	0.0091
	0.623		0.281		0.088		0.0083
0.509	0.448	0.276	0.407	0.202	0.135	0.013	0.0103
0.274	0.0603	0.515	0.333	0.203	0.567	0.0081	0.0406
0.248	0.27	0.387	0.493	0.339	0.221	0.0256	0.0155
0.203	0.538	0.44	0.324	0.344	0.129	0.0125	0.0088
0.571	0.569	0.351	0.344	0.0752	0.0828	0.0034	0.0047
0.477	0.17	0.251	0.344	0.192	0.475	0.0799	0.0106
0.413	0.215	0.465	0.559	0.116	0.214	0.0065	0.0117
0.512	0.573	0.367	0.281	0.118	0.138	0.0034	0.0078
0.583	0.534	0.255	0.308	0.149	0.135	0.0125	0.0238
	0.401		0.426		0.154		0.0186
	0.142		0.494		0.32		0.0448
	0.414		0.394		0.176		0.0164
	0.623		0.326		0.0388		0.0123
	0.461		0.36		0.173		0.0057
	0.387		0.443		0.166		0.0043
	0.266		0.391		0.328		0.0153
	0.351		0.454		0.169		0.0254
	0.621		0.243		0.128		0.0077
	0.11		0.647		0.242		0.0011
	0.504		0.327		0.16		0.0093
	0.29		0.52		0.186		0.0037
	0.235		0.388		0.361		0.0163
	0.524		0.394		0.0717		0.0101
	0.431		0.375		0.115		0.0786
	0.206		0.597		0.189		0.0072
	0.473		0.411		0.109		0.0079
	0.085		0.67		0.244		0.00094
	0.46		0.377		0.139		0.0242
	0.536		0.247		0.156		0.0612
	0.234		0.545		0.196		0.0256
	0.337		0.521		0.119		0.0227
	0.431		0.417		0.129		0.0225
	0.295		0.461		0.238		0.0064

## Sheet: 1B
Figure 1C: CD4 T cell PD1+
UVF	DCM
0.2655	0.2479
0.2641	0.2903
0.2871	0.3011
0.1561	0.4148
0.2425	0.4827
0.2888	0.3124
0.686	0.3602
0.2096	0.1942
0.1894	0.2206
0.3248	0.2147
0.2737	0.182
0.3095	0.3078
0.0848	0.3751
0.2262	0.2467
0.2314	0.4225
0.2104	0.53
0.2485	0.4629
0.1901	0.2543
0.22298	0.3036
0.343	0.2782
0.2209	0.3248
0.383	0.1742
0.1953	0.3578
0.0742	0.2988
0.281	0.3682
0.2231	0.2122
0.078	0.1237
0.2924	0.4192
0.099	0.2331
0.1318	0.2704
0.3043	0.2208
0.2956	0.4587
0.595	0.4645
0.178	0.1287
0.1163	0.3251
0.2381	0.2282
0.2063	0.1798
0.2032	0.1292
0.2675	0.13068
0.1688	0.1355
0.2166	0.2713
0.2606	0.1374
0.1716	0.07535
0.1337	0.19881
0.127	0.1135
0.2045	0.1441
0.2145	0.1541
0.1246	0.1552
0.1879	0.351
0.1813	0.15786
0.1597	0.0719
0.1724	0.1494
0.2853	0.2298
0.1779	0.2736
0.1515	0.2473
0.2413	0.2162
0.1468	0.342
0.193	0.18468
0.0455	0.2517
0.1021	0.1212
0.1519	0.1489
0.081	0.2095
0.1764	0.291
0.2261	0.319
0.1106	0.2088
0.1974	0.2286
0.3015	0.2254
0.1867	0.3623
0.1613
0.1716	0.32
0.0879	0.1321
	0.241
	0.1821
0.1446	0.1724
0.0855	0.2087
0.1095
0.3701	0.1833
0.2391	0.1149
0.1977	0.3239
0.1405	0.2041
0.1253	0.17281
0.1877	0.1649
0.1448	0.3422
0.1105	0.1959
0.2193	0.1432
0.1214	0.1196
0.1325	0.1825
0.1203	0.1406
0.1308	0.2097
0.1421	0.2559
0.3074	0.2412
0.114	0.1892
0.1669	0.2826
0.2968	0.1376
0.3536	0.0799
0.2155	0.2188
0.2303	0.3397
0.1454	0.2172
0.2003	0.2758
0.1019	0.3039
0.1733	0.1239
0.1344	0.1866
0.1619	0.1722
0.0669	0.1415
0.1399	0.1574
0.1297	0.135
0.1572	0.2405
0.17055	0.1787
0.1558
0.3179	0.2522
0.10987	0.2794
0.1923	0.1672
	0.1967
	0.2641
	0.1933
	0.0528
	0.2493
	0.1479
	0.2195
	0.2014
	0.2187
	0.1659
	0.1746
	0.1571
	0.2336
	0.1433
	0.1537
	0.2027
	0.3716
	0.1714
	0.1459
	0.1697
	0.1844
	0.0837
	0.0981
	0.2614
	0.33099

## Sheet: 1C
Figure 1C: CD4 T cell HLADR+
UVF	DCM
0.0291	0.0693
0.0446	0.0464
0.121	0.129
0.0753	0.151
0.0607	0.0744
0.134	0.027
0.289	0.219
0.0456	0.032
0.0837	0.0626
0.199	0.0438
0.102	0.0228
0.0504	0.0829
0.0294	0.072
0.0987	0.0632
0.0648	0.163
0.0844	0.196
0.0481	0.276
0.0287	0.109
0.0355	0.0765
0.0861	0.106
0.132	0.112
0.269	0.104
0.0538	0.0734
0.0808	0.104
0.201	0.111
0.0971	0.066
0.099	0.0378
0.0726	0.102
0.0602	0.0719
0.126	0.15
0.101	0.119
0.128	0.115
0.327	0.184
0.0902	0.0383
0.0668	0.0781
0.151	0.0441
0.115	0.047
0.0671	0.0216
0.082	0.0224
0.135	0.0563
0.228	0.0504
0.129	0.0384
0.121	0.0278
0.132	0.0553
0.0983	0.0788
0.124	0.113
0.0718	0.181
0.118	0.049
0.183	0.178
0.0775	0.0345
0.0863	0.0482
0.0706	0.0357
0.107	0.0705
0.161	0.0857
0.0475	0.16
0.15	0.241
0.0486	0.129
0.0888	0.0427
0.114	0.0611
0.0443	0.0681
0.0492	0.0487
0.0252	0.0859
0.046	0.0697
0.0795	0.169
0.0811	0.0519
0.0857	0.189
0.202	0.0704
0.0852	0.172
0.0872
0.13	0.453
0.0513	0.0654
	0.208
	0.303
0.0458	0.0703
0.129	0.103
0.0534
0.0994	0.105
0.0498	0.0879
0.0622	0.0669
0.119	0.199
0.0489	0.0664
0.0711	0.131
0.0857	0.24
0.0553	0.113
0.0888	0.0745
0.057	0.0609
0.164	0.0661
0.0557	0.0291
0.0647	0.0946
0.0776	0.112
0.126	0.0787
0.114	0.0703
0.0917	0.0809
0.15	0.0511
0.22	0.0521
0.0821	0.0917
0.116	0.13
0.0504	0.109
0.0537	0.0946
0.0577	0.344
0.0898	0.0411
0.0568	0.112
0.132	0.0574
0.0659	0.079
0.0751	0.0667
0.124	0.0641
0.142	0.0889
0.0939	0.0438
0.0368
0.132	0.269
0.0331	0.0749
0.0709	0.0477
	0.139
	0.085
	0.0324
	0.0771
	0.202
	0.166
	0.21
	0.133
	0.161
	0.124
	0.11
	0.0712
	0.181
	0.0305
	0.108
	0.119
	0.247
	0.104
	0.0519
	0.0688
	0.0361
	0.0998
	0.058
	0.104
	0.0683

## Sheet: 1D
Figure 1D: CD4 T cell TFH (PD1+CXCR5+)
UVF	DCM
	0.0057
0.0271	0.0209
0.0387	0.0158
0.0165	0.0383
0.0246	0.0162
0.0513	0.0218
0.222
0.0399
0.0507
0.0622
0.0304
0.0457
0.0316	0.0467
0.0208	0.0532
0.0845	0.0772
0.0165	0.0543
0.0473	0.105
0.0305	0.0649
0.031	0.0453
0.05	0.0513
0.0136	0.0436
0.0488
0.0123	0.0602
0.0284	0.0402
0.0502	0.0646
0.105	0.0368
0.03	0.0306
0.0651	0.0546
0.0301	0.17
0.0394	0.0602
0.0477	0.0486
0.0707	0.0945
0.0258	0.103
0.0369	0.0158
0.0226	0.107
0.0375	0.0692
0.0236	0.0187
0.025	0.0213
0.0338	0.0037
0.0494	0.0272
0.0521	0.0358
0.057	0.0104
0.0543	0.0203
0.0722	0.0274
0.0335	0.0311
0.0475	0.0074
0.0413	0.0105
0.0587	0.0147
0.022	0.0139
0.0443	0.0576
0.0489	0.0099
0.0809	0.0486
0.047	0.0551
	0.0817
0.084	0.0487
0.136	0.0355
0.0545	0.0048
0.14	0.0458
0.0501	0.0308
0.0715	0.0497
0.0823	0.0272
0.081	0.0484
0.119	0.103
0.0566	0.075
0.0878	0.0695
0.136	0.0373
0.0188	0.183
0.0537
0.0892	0.0258
0.0351	0.0068
	0.0137
	0.0208
0.0721	0.0421
0.0181	0.05
0.0343
0.071	0.0349
0.0431	0.0353
0.033	0.0367
0.0269	0.0591
0.0306	0.014
0.0436	0.0744
0.0453	0.0601
0.0333	0.0647
0.033	0.0593
0.0322	0.0671
0.0466	0.0736
0.0254	0.0255
0.0202	0.0759
0.047	0.0947
0.0602	0.0624
0.0458
0.0454	0.0549
0.0421	0.0756
0.0611	0.0302
0.0472	0.0992
0.0819	0.127
0.0388	0.096
0.0442	0.0739
0.0157	0.088
0.0385	0.0275
0.0263	0.0479
0.0323	0.034
0.031	0.0433
0.0678	0.0448
0.0408	0.0981
0.0452	0.0608
0.0546	0.0215
0.0279
0.0593	0.0324
0.0484	0.0583
0.0755	0.04
	0.0688
	0.0257
	0.0645
	0.0526
	0.0663
	0.0642
	0.101
	0.0773
	0.0608
	0.0454
	0.065
	0.0541
	0.1
	0.0217
	0.0655
	0.0745
	0.118
	0.036
	0.0373
	0.0313
	0.0243
	0.0562
	0.132

## Sheet: 1E
Figure 1E: CD8 T cell Memory Subsets
Naïve		CM		EM		TEMRA
UVF	DCM	UVF	DCM	UVF	DCM	UVF	DCM
0.232	0.349	0.0509	0.0244	0.524	0.43	0.193	0.197
0.241	0.291	0.0373	0.0665	0.641	0.579	0.0811	0.0642
0.384	0.375	0.0814	0.0364	0.46	0.498	0.0749	0.0909
0.574	0.117	0.114	0.0367	0.216	0.751	0.0967	0.0956
0.259	0.523	0.0561	0.0372	0.613	0.395	0.0718	0.0441
0.585	0.144	0.0393	0.0313	0.32	0.715	0.0559	0.11
0.47	0.573	0.0415	0.0684	0.424	0.292	0.0641	0.0661
0.322	0.38	0.0269	0.0188	0.503	0.113	0.148	0.488
0.656	0.39	0.0291	0.0158	0.257	0.359	0.0573	0.235
0.564	0.0982	0.0447	0.122	0.274	0.47	0.117	0.309
0.401	0.34	0.0407	0.129	0.465	0.322	0.0933	0.208
0.556	0.0662	0.0581	0.012	0.277	0.73	0.109	0.192
0.0052	0.11	0.0056	0.495	0.654	0.324	0.335	0.0715
0.295	0.536	0.0771	0.134	0.368	0.219	0.26	0.11
0.34	0.437	0.0743	0.0304	0.478	0.467	0.108	0.066
0.0619	0.256	0.123	0.0694	0.757	0.491	0.0586	0.184
0.518		0.0554		0.345		0.0815
0.0918	0.0756	0.0187	0.106	0.51	0.706	0.379	0.113
0.608	0.153	0.0246	0.0637	0.262	0.677	0.106	0.106
0.314	0.139	0.0377	0.0388	0.482	0.482	0.167	0.34
0.42	0.183	0.0637	0.0395	0.436	0.683	0.0803	0.0946
0.594	0.294	0.195	0.0533	0.168	0.503	0.0426	0.149
0.264	0.22	0.0291	0.339	0.54	0.337	0.167	0.104
0.115	0.514	0.189	0.185	0.555	0.169	0.14	0.132
0.299	0.402	0.0362	0.106	0.574	0.409	0.0908	0.0826
0.269	0.281	0.101	0.0177	0.3	0.533	0.329	0.168
0.419	0.311	0.029	0.0894	0.193	0.551	0.359	0.0489
0.553	0.339	0.13	0.0421	0.253	0.448	0.0647	0.476
0.303	0.0466	0.152	0.0321	0.396	0.738	0.149	0.184
0.623	0.576	0.157	0.013	0.193	0.206	0.0268	0.205
0.416	0.25	0.0381	0.184	0.425	0.489	0.121	0.0761
0.38	0.26	0.0372	0.0471	0.433	0.295	0.15	0.398
0.57	0.2	0.0342	0.0436	0.249	0.481	0.147	0.275
0.274	0.801	0.0236	0.0326	0.545	0.126	0.157	0.0406
0.132	0.18	0.0092	0.124	0.599	0.656	0.26	0.144
0.364	0.0111	0.0759	0.0062	0.503	0.853	0.0576	0.13
0.452	0.475	0.0579	0.0146	0.403	0.239	0.0869	0.272
0.459	0.285	0.0212	0.107	0.466	0.519	0.0536	0.0891
0.309	0.303	0.0387	0.042	0.592	0.586	0.0603	0.0689
0.554	0.28	0.0365	0.0466	0.297	0.619	0.112	0.0548
0.371	0.114	0.0468	0.0556	0.496	0.34	0.0867	0.491
0.101	0.0675	0.0663	0.0509	0.628	0.637	0.205	0.245
0.149	0.431	0.0855	0.0474	0.593	0.47	0.172	0.0514
0.539	0.0758	0.0595	0.0937	0.237	0.687	0.165	0.143
0.0961	0.169	0.0137	0.0128	0.478	0.386	0.412	0.432
0.226	0.415	0.0988	0.0272	0.574	0.452	0.101	0.106
0.0432	0.0405	0.0203	0.0287	0.6	0.875	0.337	0.0555
0.0159	0.0217	0.014	0.0175	0.535	0.51	0.435	0.451
0.118	0.114	0.023	0.048	0.757	0.733	0.102	0.106
0.352	0.293	0.0742	0.0383	0.471	0.534	0.103	0.135
0.738	0.392	0.0249	0.11	0.115	0.441	0.121	0.0581
0.662	0.61	0.0302	0.0506	0.242	0.292	0.0658	0.0468
0.379	0.0406	0.0246	0.0145	0.436	0.619	0.16	0.326
0.43	0.764	0.0547	0.0224	0.461	0.122	0.0547	0.0916
0.724	0.258	0.0264	0.035	0.17	0.416	0.0794	0.291
0.332	0.0053	0.092	0.0067	0.43	0.404	0.146	0.584
0.142	0.136	0.0415	0.0266	0.593	0.498	0.223	0.339
0.269	0.0367	0.0297	0.0693	0.507	0.841	0.194	0.0531
0.13	0.241	0.0045	0.0291	0.0937	0.452	0.772	0.279
0.249	0.205	0.0808	0.0581	0.375	0.366	0.296	0.37
0.385	0.59	0.0524	0.0841	0.403	0.172	0.159	0.153
0.0991	0.505	0.054	0.104	0.692	0.302	0.155	0.0882
0.275	0.585	0.133	0.0386	0.542	0.277	0.05	0.0994
0.182	0.378	0.0938	0.0331	0.583	0.357	0.141	0.232
0.175	0.161	0.236	0.0249	0.486	0.594	0.103	0.22
0.165	0.27	0.132	0.0105	0.655	0.559	0.0482	0.161
0.333	0.723	0.075	0.0383	0.485	0.16	0.108	0.0788
	0.481		0.03		0.401		0.0877
0.0395	0.0104	0.0627	0.0092	0.692	0.83	0.206	0.15
0.136	0.498	0.164	0.0932	0.663	0.336	0.0373	0.0722
0.242	0.238	0.0276	0.0383	0.634	0.621	0.0967	0.102
0.53	0.046	0.0385	0.0138	0.381	0.499	0.0508	0.441
0.116	0.0332	0.0375	0.11	0.715	0.591	0.132	0.266
0.0067	0.35	0.0322	0.0609	0.845	0.456	0.116	0.133
0.312	0.635	0.111	0.0282	0.464	0.289	0.113	0.0474
0.607	0.0938	0.0485	0.0958	0.302	0.546	0.0422	0.264
0.754	0.355	0.0979	0.0668	0.0602	0.488	0.0878	0.0898
0.514	0.329	0.0219	0.0221	0.373	0.396	0.091	0.253
0.474	0.374	0.0467	0.115	0.424	0.426	0.0551	0.085
0.112	0.338	0.022	0.0207	0.784	0.503	0.082	0.138
0.526	0.203	0.196	0.0719	0.23	0.664	0.0483	0.0612
0.47	0.229	0.202	0.0879	0.289	0.495	0.0396	0.188
0.454	0.0904	0.051	0.0243	0.243	0.61	0.252	0.275
0.106	0.361	0.068	0.0635	0.751	0.539	0.0743	0.0369
0.344	0.182	0.0266	0.42	0.437	0.284	0.193	0.114
0.655	0.323	0.0223	0.154	0.248	0.446	0.0747	0.0773
0.439	0.584	0.359	0.0672	0.165	0.324	0.0373	0.0255
0.219	0.0078	0.0371	0.0048	0.57	0.832	0.174	0.155
0.106	0.0669	0.0415	0.0136	0.738	0.79	0.114	0.129
0.585	0.192	0.0325	0.0881	0.269	0.623	0.114	0.0969
0.191	0.135	0.0753	0.0186	0.566	0.315	0.167	0.531
0.431	0.334	0.12	0.0671	0.38	0.495	0.0688	0.103
0.0906	0.554	0.047	0.0461	0.526	0.36	0.337	0.0398
0.461	0.126	0.0383	0.0702	0.329	0.777	0.171	0.0265
0.0133		0.0139		0.659		0.314
0.0037	0.0135	0.0035	0.0251	0.781	0.743	0.212	0.219
0.23	0.0234	0.0395	0.0078	0.595	0.445	0.135	0.524
0.0691	0.345	0.0658	0.0871	0.736	0.4	0.13	0.168
0.16	0.126	0.391	0.08	0.383	0.634	0.0651	0.16
0.27	0.61	0.0488	0.0526	0.573	0.298	0.107	0.0397
0.464	0.327	0.0216	0.14	0.412	0.351	0.102	0.182
0.555	0.343	0.0589	0.0415	0.273	0.372	0.113	0.243
	0.2		0.05		0.635		0.116
0.185	0.142	0.0231	0.0509	0.77	0.744	0.0224	0.063
0.129	0.0243	0.0397	0.0419	0.683	0.638	0.149	0.296
0.00042	0.0699	0.0033	0.0319	0.916	0.817	0.812	0.0815
0.149	0.354	0.0613	0.0409	0.58	0.456	0.21	0.15
0.285	0.506	0.0332	0.0689	0.522	0.206	0.16	0.219
0.17	0.191	0.0444	0.0341	0.604	0.586	0.182	0.189
0.0546	0.06	0.21	0.0418	0.603	0.776	0.132	0.123
0.359	0.676	0.113	0.033	0.461	0.233	0.0663	0.0583
0.439	0.535	0.147	0.0287	0.322	0.311	0.0922	0.126
	0.0476		0.0866		0.411		0.455
	0.0236		0.0241		0.497		0.455
	0.102		0.0289		0.162		0.707
	0.0795		0.0857		0.566		0.268
	0.166		0.666		0.152		0.0158
	0.0872		0.0312		0.606		0.276
	0.197		0.0436		0.657		0.102
	0.162		0.0423		0.595		0.201
	0.278		0.009		0.154		0.559
	0.0571		0.0126		0.796		0.134
	0.147		0.061		0.448		0.344
	0.285		0.0493		0.57		0.0964
	0.386		0.0872		0.36		0.167
	0.631		0.125		0.194		0.0497
	0.0924		0.0752		0.687		0.146
	0.548		0.255		0.124		0.0732
	0.148		0.0554		0.423		0.374
	0.111		0.0285		0.728		0.132
	0.465		0.237		0.174		0.124
	0.33		0.0148		0.255		0.4
	0.227		0.0261		0.381		0.365
	0.0802		0.0554		0.779		0.0856
	0.0132		0.0312		0.71		0.245
	0.458		0.0263		0.378		0.137

## Sheet: 1F
Figure 1G: CD8 T cell PD1+
UVF	DCM
0.1594	0.1713
0.1649	0.335
0.2864	0.2615
0.1525	0.1753
0.1283	0.293
0.2089	0.29
0.388	0.0627
0.1455	0.1367
0.0949	0.1819
0.2513	0.1504
0.2758	0.509
0.2696	0.2941
0.1886	0.3196
0.35	0.3887
0.2557	0.3502
0.4223	0.577
0.1984	0.398
0.2035	0.084
0.1103	0.2399
0.1267	0.0555
0.344	0.246
0.0934	0.2293
0.329	0.1866
0.1678	0.1758
0.1332	0.1543
0.419	0.127
0.0393	0.1579
0.542	0.3331
0.1505	0.4782
0.2946	0.2676
0.3536	0.247
0.453	0.432
0.28	0.4134
0.1483	0.2052
0.1129	0.394
0.246	0.1782
0.497	0.253
0.248	0.1818
0.43	0.1548
0.408	0.0264
0.1836	0.2378
0.351	0.0837
0.413	0.0662
0.321	0.3918
0.0877	0.1969
0.2591	0.2706
0.2187	0.143
0.1691	0.53
0.1869	0.294
0.1416	0.3202
0.3213	0.1467
0.1801	0.3326
0.2168	0.325
0.2078	0.3241
0.1898	0.2392
0.3887	0.263
0.211	0.233
0.3203	0.363
0.0528	0.82
0.1776	0.1653
0.1962	0.3031
0.0499	0.2022
0.1983	0.3951
0.2202	0.1843
0.313	0.1738
0.263	0.1584
0.2319	0.2635
0.3445	0.503
0.3422
0.134	0.432
0.2223	0.1307
	0.2725
	0.3903
0.221	0.2263
0.1786	0.452
0.1724
0.4338	0.312
0.4451	0.1206
0.1805	0.409
0.2455	0.3847
0.0997	0.3126
0.252	0.2167
0.1373	0.284
0.1902	0.2803
0.316	0.1758
0.2988	0.1889
0.274	0.1734
0.0946	0.1415
0.2545	0.2369
0.1321	0.2041
0.434	0.1207
0.2401	0.4018
0.1929	0.1485
0.392	0.2919
0.358	0.1277
0.2259	0.336
0.2666	0.4
0.157	0.0597
0.4643	0.1167
0.1736	0.231
0.24	0.1343
0.284	0.2322
0.2804	0.1285
0.1483	0.282
0.2443	0.487
0.218	0.1013
0.1837	0.411
0.2398	0.2107
0.1479
0.497	0.668
0.3462	0.3396
0.2479	0.1826
	0.111
	0.278
	0.2129
	0.0315
	0.3713
	0.0675
	0.213
	0.2181
	0.1924
	0.1502
	0.2756
	0.484
	0.406
	0.0701
	0.2299
	0.1224
	0.2196
	0.417
	0.1346
	0.395
	0.25
	0.0868
	0.123
	0.439
	0.4859

## Sheet: 1G
Figure 1F: CD8 T cell HLA-DR+
UVF	DCM
0.0781	0.158
0.127	0.322
0.406	0.499
0.273	0.226
0.198	0.269
0.217	0.115
0.663	0.352
0.247	0.0515
0.232	0.237
0.173	0.0318
0.199	0.0676
0.178	0.247
0.0733	0.14
0.441	0.165
0.276	0.479
0.2	0.252
0.0944	0.615
0.0965	0.276
0.0686	0.205
0.165	0.453
0.37	0.106
0.0807	0.16
0.17	0.156
0.114	0.267
0.285	0.394
0.217	0.473
0.327	0.0478
0.314	0.188
0.219	0.0834
0.642	0.378
0.269	0.571
0.303	0.499
0.575	0.563
0.342	0.188
0.133	0.271
0.454	0.0672
0.584	0.109
0.195	0.048
0.472	0.0723
0.289	0.0688
0.485	0.116
0.645	0.189
0.353	0.0361
0.513	0.352
0.121	0.163
0.3	0.219
0.12	0.553
0.245	0.249
0.296	0.454
0.123	0.193
0.303	0.183
0.103	0.0869
0.119	0.331
0.192	0.498
0.157	0.491
0.137	0.411
0.141	0.327
0.385	0.125
0.686	0.357
0.122	0.38
0.267	0.18
0.22	0.643
0.446	0.0623
0.783	0.354
0.431	0.131
0.92	0.63
0.49	0.743
0.383	0.823
0.462
0.472	0.552
0.143	0.0919
	0.327
	0.564
0.14	0.161
0.258	0.267
0.178
0.292	0.465
0.228	0.253
0.118	0.15
0.413	0.693
0.093	0.215
0.14	0.432
0.104	0.846
0.0964	0.252
0.348	0.324
0.112	0.166
0.297	0.0866
0.077	0.137
0.222	0.317
0.202	0.296
0.224	0.26
0.184	0.244
0.231	0.145
0.322	0.311
0.601	0.245
0.277	0.376
0.655	0.23
0.121	0.368
0.179	0.38
0.22	0.475
0.26	0.214
0.139	0.439
0.315	0.148
0.209	0.27
0.27	0.122
0.163	0.0407
0.62	0.177
0.119	0.179
0.14
0.434	0.685
0.19	0.354
0.126	0.122
	0.242
	0.184
	0.188
	0.251
	0.367
	0.234
	0.474
	0.39
	0.583
	0.399
	0.334
	0.381
	0.413
	0.138
	0.247
	0.249
	0.535
	0.481
	0.267
	0.301
	0.298
	0.151
	0.183
	0.172
	0.0402

## Sheet: 1H
Figure 1H: CD8 T cell CD57+
UVF	DCM
0.1743	0.5213
0.1519	0.325
0.2184	0.3565
0.3295	0.4323
0.2393	0.429
0.1329	0.0897
0.513	0.6697
0.1525	0.4788
0.3438	0.6
0.08	0.04
0.1848	0.2134
0.1836	0.2891
0.0428	0.3356
0.365	0.2717
0.1937	0.1402
0.0948	0.444
0.1124	0.406
0.0998	0.384
0.0274	0.0963
0.0927	0.3861
0.489	0.69
0.501	0.1503
0.215	0.4346
0.1627	0.1748
0.7307	0.3903
0.503	0.22
0.6465	0.0514
0.831	0.1981
0.3374	0.0486
0.3546	0.2236
0.4076	0.561
0.34	0.536
0.663	0.1718
0.4273	0.4222
0.2249	0.263
0.46	0.0477
0.363	0.542
0.316	0.1354
0.436	0.1578
0.29	0.0711
0.4946	0.2718
0.458	0.2381
0.291	0.012
0.322	0.0954
0.1204	0.09
0.4591	0.0648
0.0532	0.4163
0.2021	0.2767
0.3339	0.601
0.1358	0.1182
0.1167	0.1074
0.1047	0.1646
0.2568	0.509
0.324	0.3811
0.1515	0.6742
0.0562	0.234
0.0762	0.542
0.2853	0.438
0.4475	0.6067
0.1057	0.697
0.494	0.121
0.2549	0.4392
0.2373	0.0524
0.3362	0.5193
0.292	0.1748
0.401	0.3691
0.2779	0.5065
0.1269	0.35
0.3962
0.2901	0.2089
0.1288	0.0283
	0.1027
	0.1833
0.437	0.1571
0.465	0.286
0.1504
0.3128	0.569
0.1404	0.4164
0.2225	0.326
0.2545	0.753
0.0525	0.1272
0.515	0.1597
0.0676	0.365
0.1138	0.1638
0.472	0.2338
0.172	0.2979
0.249	0.0805
0.0595	0.2193
0.0587	0.2339
0.3367	0.2731
0.1527	0.5676
0.1261	0.1065
0.1824	0.2975
0.2478	0.1658
0.488	0.2812
0.3649	0.229
0.4526	0.1401
0.1421	0.5636
0.1283	0.2738
0.196	0.63
0.2042	0.2333
0.348	0.4862
0.3874	0.4662
0.1893	0.324
0.1523	0.539
0.0915	0.0452
0.3307	0.386
0.0407	0.1285
0.398
0.416	0.452
0.1736	0.2576
0.1439	0.1096
	0.3744
	0.537
	0.1771
	0.5292
	0.2623
	0.5106
	0.292
	0.3221
	0.504
	0.3211
	0.476
	0.424
	0.387
	0.6406
	0.2169
	0.6335
	0.4896
	0.315
	0.323
	0.414
	0.479
	0.0928
	0.0554
	0.407
	0.036

## Sheet: 2C
Figure 2C: AIM responses to FKC and FKS at 24 and 48 hour stimulation. Each row is one subject.
FKS		FKC
24 hour	48 hours	24 hours	48 hours
0	0	0	0
0	0	0	0
0	0	0	0
0	0	0	0
0	0.311	0.08	3.031
0	0.437	0.23474	0.6
0	0.7	0.5445	0.48
0.072	0.444	1.024	0.73
0.17	0.56036	0.67	0.32036
0.558	1.35	0.838	0.835
1.34672	2.692	0.062	2.122
* reported values are background-subtracted, values < 0.05 assigned "0"

[truncated: 11 more sheets: 2D, 3A, 3B, 3C, 3D, 3E, 4A, 4C, All Pheno and Demographics, AIM Results with Phenotypes, Fold Change IFNg with Pheno]
